# Supplementary material for: A progeroid syndrome caused by a deep intronic variant in TAPT1 is revealed by RNA/SI‐NET sequencing
Source: EMBO Mol Med. 2023 Jan 18;15(2):e16478. doi: 10.15252/emmm.202216478 (PMC9906387; doi:10.15252/emmm.202216478)
Supplement: Supplementary file 5 — Dataset EV3 [file EMMM-15-e16478-s011.xlsx]

## Sheet: Dataset EV3
Dataset EV3. List of genes with differential RNA POL II occupancy in +/- vs +/+
GeneID	GeneName	NETseq_log2FC	NETseq_padj	NETseq_classification
ENSG00000006016.10	CRLF1	-2.56888	1.93808e-06	down
ENSG00000009413.15	REV3L	0.791038	0.013558	up
ENSG00000020181.17	ADGRA2	1.40892	0.000943317	up
ENSG00000029534.20	ANK1	-1.38291	0.000862108	down
ENSG00000049540.16	ELN	-1.1456	0.00938339	down
ENSG00000052126.14	PLEKHA5	1.30265	0.000200674	up
ENSG00000053254.15	FOXN3	0.981666	0.0477416	up
ENSG00000064205.10	WISP2	1.85266	0.0185603	up
ENSG00000071282.11	LMCD1	0.773694	0.0342979	up
ENSG00000075213.10	SEMA3A	2.30702	1.14325e-15	up
ENSG00000075340.22	ADD2	-2.60155	0.0133174	down
ENSG00000075420.12	FNDC3B	0.687792	0.0486756	up
ENSG00000077420.15	APBB1IP	3.76687	1.65104e-07	up
ENSG00000077943.7	ITGA8	-2.26315	3.00083e-06	down
ENSG00000078098.13	FAP	0.823459	0.0256513	up
ENSG00000079102.16	RUNX1T1	0.93871	0.0185902	up
ENSG00000082482.13	KCNK2	1.03817	0.000185027	up
ENSG00000088756.12	ARHGAP28	2.86489	1.01645e-05	up
ENSG00000099194.5	SCD	1.46491	0.0185902	up
ENSG00000100065.14	CARD10	-1.55819	0.0371927	down
ENSG00000101871.14	MID1	1.20441	0.00639443	up
ENSG00000102760.12	RGCC	1.39506	7.25599e-06	up
ENSG00000103888.16	CEMIP	2.5997	1.04815e-27	up
ENSG00000104047.14	DTWD1	1.14252	0.0465422	up
ENSG00000104723.20	TUSC3	1.72983	3.88458e-06	up
ENSG00000105664.10	COMP	-1.69825	1.65104e-07	down
ENSG00000105825.11	TFPI2	-1.80937	0.0156373	down
ENSG00000106823.12	ECM2	3.32658	0.00618375	up
ENSG00000106948.16	AKNA	1.26886	0.00187087	up
ENSG00000107438.8	PDLIM1	2.42346	1.23699e-05	up
ENSG00000108001.13	EBF3	-1.8707	1.21117e-11	down
ENSG00000109452.12	INPP4B	1.12967	0.000388479	up
ENSG00000109756.9	RAPGEF2	0.900826	0.0144605	up
ENSG00000111452.12	ADGRD1	3.44307	5.36647e-20	up
ENSG00000111885.6	MAN1A1	1.20779	0.00102009	up
ENSG00000112210.11	RAB23	1.06851	0.0207586	up
ENSG00000112902.11	SEMA5A	0.919211	0.000728884	up
ENSG00000113389.15	NPR3	-1.74477	0.000687137	down
ENSG00000114480.12	GBE1	0.721751	0.0486756	up
ENSG00000115414.18	FN1	0.725631	0.0111302	up
ENSG00000115461.4	IGFBP5	2.17472	2.29091e-09	up
ENSG00000115963.13	RND3	0.86351	0.0478255	up
ENSG00000116667.12	C1orf21	1.22781	0.00139937	up
ENSG00000117069.14	ST6GALNAC5	1.59656	2.2543e-06	up
ENSG00000117228.9	GBP1	2.75451	0.00540224	up
ENSG00000117525.13	F3	1.06503	0.00364705	up
ENSG00000120675.5	DNAJC15	1.44364	0.0129208	up
ENSG00000121413.12	ZSCAN18	1.79132	0.0122795	up
ENSG00000122335.14	SERAC1	1.54142	0.0227706	up
ENSG00000122420.9	PTGFR	1.06799	0.0486756	up
ENSG00000122591.11	FAM126A	0.88771	0.0318388	up
ENSG00000123243.14	ITIH5	2.78299	9.63279e-06	up
ENSG00000125826.20	RBCK1	1.25693	2.76863e-06	up
ENSG00000127947.15	PTPN12	0.938893	0.0424931	up
ENSG00000128652.11	HOXD3	1.63901	0.00720417	up
ENSG00000128656.13	CHN1	1.37199	0.0173143	up
ENSG00000129682.15	FGF13	4.89778	1.76502e-29	up
ENSG00000130164.13	LDLR	0.95025	0.0486756	up
ENSG00000133107.14	TRPC4	1.82423	0.000185027	up
ENSG00000133110.14	POSTN	1.56777	7.41545e-10	up
ENSG00000134247.9	PTGFRN	3.20601	0.000478319	up
ENSG00000134363.11	FST	1.03685	0.0288069	up
ENSG00000134824.13	FADS2	1.44325	0.0305134	up
ENSG00000135090.13	TAOK3	1.07234	0.0073344	up
ENSG00000135842.16	FAM129A	1.00673	0.0123553	up
ENSG00000135905.19	DOCK10	1.18039	0.000181094	up
ENSG00000136231.13	IGF2BP3	-1.89496	0.000980143	down
ENSG00000136235.15	GPNMB	1.1045	0.0132314	up
ENSG00000136244.11	IL6	2.23203	4.24143e-11	up
ENSG00000136960.12	ENPP2	1.53457	1.78811e-06	up
ENSG00000137177.19	KIF13A	0.739798	0.0494286	up
ENSG00000137573.13	SULF1	1.4914	9.92556e-08	up
ENSG00000138356.13	AOX1	1.75771	0.000140989	up
ENSG00000138639.17	ARHGAP24	0.868589	0.0234528	up
ENSG00000138756.17	BMP2K	0.997341	0.000601056	up
ENSG00000139946.9	PELI2	1.11096	0.00625206	up
ENSG00000140105.17	WARS	0.946629	0.0494286	up
ENSG00000140543.14	DET1	-1.56358	0.00099912	down
ENSG00000140853.15	NLRC5	1.0571	0.0332007	up
ENSG00000141448.8	GATA6	1.52866	0.0494286	up
ENSG00000141449.14	GREB1L	1.91047	0.00115724	up
ENSG00000141458.12	NPC1	0.934505	0.035048	up
ENSG00000143341.11	HMCN1	1.17608	0.00860254	up
ENSG00000143387.12	CTSK	1.29555	0.0194653	up
ENSG00000143867.6	OSR1	1.71997	8.34251e-05	up
ENSG00000144681.10	STAC	1.28435	0.000215583	up
ENSG00000144810.15	COL8A1	-0.797581	0.0449164	down
ENSG00000144824.20	PHLDB2	0.918381	0.0129208	up
ENSG00000144891.17	AGTR1	3.10259	0.000970139	up
ENSG00000145293.15	ENOPH1	-5.29487	1.27439e-16	down
ENSG00000145390.11	USP53	1.62232	5.28455e-08	up
ENSG00000145423.4	SFRP2	2.42534	0.000565254	up
ENSG00000145730.20	PAM	-0.914032	0.0120595	down
ENSG00000145819.16	ARHGAP26	0.954627	0.0325117	up
ENSG00000146674.14	IGFBP3	-0.72148	0.048259	down
ENSG00000147251.15	DOCK11	1.1292	0.0181166	up
ENSG00000147548.16	NSD3	1.18281	0.007951	up
ENSG00000149968.11	MMP3	3.348	3.59654e-07	up
ENSG00000150636.17	CCDC102B	1.82151	0.0124245	up
ENSG00000151276.23	MAGI1	0.803593	0.0207072	up
ENSG00000151320.10	AKAP6	1.36681	0.000215583	up
ENSG00000151388.10	ADAMTS12	1.11626	0.0217033	up
ENSG00000151414.14	NEK7	0.689257	0.0468865	up
ENSG00000151612.15	ZNF827	1.52451	1.60922e-06	up
ENSG00000151789.10	ZNF385D	1.28142	7.18076e-05	up
ENSG00000151883.17	PARP8	4.07093	4.24143e-11	up
ENSG00000151892.14	GFRA1	0.913071	0.0477416	up
ENSG00000153714.5	LURAP1L	1.10715	0.00853223	up
ENSG00000153993.13	SEMA3D	1.50441	8.56678e-05	up
ENSG00000154175.16	ABI3BP	1.48106	4.48125e-05	up
ENSG00000154310.16	TNIK	2.02184	0.00099912	up
ENSG00000154678.16	PDE1C	2.03214	1.14325e-15	up
ENSG00000154930.14	ACSS1	1.83036	0.048259	up
ENSG00000156795.6	WDYHV1	-3.27432	4.74029e-10	down
ENSG00000158321.16	AUTS2	0.9124	0.00540224	up
ENSG00000159200.17	RCAN1	1.11999	0.0227706	up
ENSG00000163166.14	IWS1	1.18347	0.00597374	up
ENSG00000163393.12	SLC22A15	1.2073	0.00503984	up
ENSG00000163827.12	LRRC2	1.63213	0.00690781	up
ENSG00000163947.11	ARHGEF3	1.40206	0.000980143	up
ENSG00000164136.16	IL15	1.55798	2.12582e-05	up
ENSG00000164330.16	EBF1	0.886224	0.0289121	up
ENSG00000164761.8	TNFRSF11B	0.939694	0.0129208	up
ENSG00000165757.8	KIAA1462	1.3114	5.86672e-05	up
ENSG00000166794.4	PPIB	1.994	0.0202035	up
ENSG00000167081.16	PBX3	0.906347	0.00683067	up
ENSG00000168542.14	COL3A1	1.32056	1.72653e-06	up
ENSG00000168621.14	GDNF	1.09453	0.0494286	up
ENSG00000168785.7	TSPAN5	0.922898	0.0262061	up
ENSG00000169071.14	ROR2	1.84135	0.0120595	up
ENSG00000169855.19	ROBO1	1.53481	7.4611e-08	up
ENSG00000170624.13	SGCD	1.30753	3.06519e-07	up
ENSG00000171451.13	DSEL	0.886961	0.0182317	up
ENSG00000172061.8	LRRC15	1.73845	3.00083e-06	up
ENSG00000172379.20	ARNT2	1.36434	0.0129208	up
ENSG00000173068.17	BNC2	0.904563	0.0134576	up
ENSG00000173376.13	NDNF	2.58197	1.75631e-05	up
ENSG00000173421.16	CCDC36	-1.75244	0.000222581	down
ENSG00000173641.17	HSPB7	-1.92287	9.34999e-07	down
ENSG00000174348.13	PODN	1.44668	0.0133174	up
ENSG00000175606.10	TMEM70	1.27406	0.0399772	up
ENSG00000176658.16	MYO1D	0.987179	0.000673581	up
ENSG00000179954.15	SSC5D	2.49352	3.69011e-11	up
ENSG00000181722.16	ZBTB20	0.798099	0.0434267	up
ENSG00000182185.18	RAD51B	1.10501	0.00938339	up
ENSG00000182240.15	BACE2	2.98995	0.000220538	up
ENSG00000182247.9	UBE2E2	0.903896	0.0174529	up
ENSG00000182463.15	TSHZ2	1.21333	2.19617e-05	up
ENSG00000183087.14	GAS6	-0.861013	0.00831328	down
ENSG00000183696.13	UPP1	1.46866	0.0174529	up
ENSG00000184588.17	PDE4B	0.860131	0.0289121	up
ENSG00000184838.14	PRR16	0.838574	0.0174159	up
ENSG00000185420.18	SMYD3	1.25229	7.9276e-05	up
ENSG00000185532.16	PRKG1	1.17403	2.04471e-06	up
ENSG00000185630.18	PBX1	1.02897	0.00277829	up
ENSG00000185885.15	IFITM1	2.72264	0.00548055	up
ENSG00000187479.6	C11orf96	1.7909	0.0217033	up
ENSG00000196549.10	MME	1.85413	2.95716e-07	up
ENSG00000196562.14	SULF2	1.44166	0.0174159	up
ENSG00000197635.9	DPP4	1.69816	2.97781e-06	up
ENSG00000198768.10	APCDD1L	2.17971	0.00439701	up
ENSG00000198796.6	ALPK2	0.95284	0.000906298	up
ENSG00000198846.5	TOX	0.910978	0.0295031	up
ENSG00000204262.11	COL5A2	0.783662	0.0361072	up
ENSG00000204764.13	RANBP17	1.3807	0.00649825	up
ENSG00000215386.12	MIR99AHG	1.8339	2.47363e-08	up
ENSG00000235531.9	RP11-383H13.1	1.20525	0.000215583	up
ENSG00000237975.6	RP1-14N1.2	2.09396	0.0275192	up
ENSG00000240583.11	AQP1	-2.33874	6.97943e-05	down
ENSG00000259345.6	RP11-624L4.1	0.90665	0.0389735	up
