# Supplementary material for: A progeroid syndrome caused by a deep intronic variant in TAPT1 is revealed by RNA/SI‐NET sequencing
Source: EMBO Mol Med. 2023 Jan 18;15(2):e16478. doi: 10.15252/emmm.202216478 (PMC9906387; doi:10.15252/emmm.202216478)
Supplement: Supplementary file 6 — Source Data for Expanded View [file EMMM-15-e16478-s001.zip]

Archive with 24 entries (18 files):
- Expanded view source data/
- __MACOSX/._Expanded view source data
- Expanded view source data/Figure EV3A (gel electrophoresis)/
- __MACOSX/Expanded view source data/._Figure EV3A (gel electrophoresis)
- Expanded view source data/Figure EV5 (Microscopic images)/
- __MACOSX/Expanded view source data/._Figure EV5 (Microscopic images)
- Expanded view source data/Figure EV4C (blot)/
- __MACOSX/Expanded view source data/._Figure EV4C (blot)
- Expanded view source data/Figure EV3A (gel electrophoresis)/RT-PCR gel electrophoresis.tif
- __MACOSX/Expanded view source data/Figure EV3A (gel electrophoresis)/._RT-PCR gel electrophoresis.tif
- Expanded view source data/Figure EV5 (Microscopic images)/EV5B/
- __MACOSX/Expanded view source data/Figure EV5 (Microscopic images)/._EV5B
- Expanded view source data/Figure EV5 (Microscopic images)/EV5A/
- __MACOSX/Expanded view source data/Figure EV5 (Microscopic images)/._EV5A
- Expanded view source data/Figure EV4C (blot)/GapmeR western blot.tif
- __MACOSX/Expanded view source data/Figure EV4C (blot)/._GapmeR western blot.tif
- Expanded view source data/Figure EV5 (Microscopic images)/EV5B/WT1 (+_+).tiff
- __MACOSX/Expanded view source data/Figure EV5 (Microscopic images)/EV5B/._WT1 (+_+).tiff
- Expanded view source data/Figure EV5 (Microscopic images)/EV5B/IV.1(F2)(-_-).tiff
- __MACOSX/Expanded view source data/Figure EV5 (Microscopic images)/EV5B/._IV.1(F2)(-_-).tiff
- Expanded view source data/Figure EV5 (Microscopic images)/EV5A/WT1(+_+).tiff
- __MACOSX/Expanded view source data/Figure EV5 (Microscopic images)/EV5A/._WT1(+_+).tiff
- Expanded view source data/Figure EV5 (Microscopic images)/EV5A/IV.1(F2)(-_-).tiff
- __MACOSX/Expanded view source data/Figure EV5 (Microscopic images)/EV5A/._IV.1(F2)(-_-).tiff
