# Supplementary material for: A progeroid syndrome caused by a deep intronic variant in TAPT1 is revealed by RNA/SI‐NET sequencing
Source: EMBO Mol Med. 2023 Jan 18;15(2):e16478. doi: 10.15252/emmm.202216478 (PMC9906387; doi:10.15252/emmm.202216478)
Supplement: Supplementary file 8 — Source Data for Figure 3 [file EMMM-15-e16478-s003.zip]

Archive with 4 entries (3 files):
- Figure 3D (gel electrophoresis)/
- __MACOSX/._Figure 3D (gel electrophoresis)
- Figure 3D (gel electrophoresis)/minigene RT-PCR gel.tif
- __MACOSX/Figure 3D (gel electrophoresis)/._minigene RT-PCR gel.tif
