# Supplementary material for: A progeroid syndrome caused by a deep intronic variant in TAPT1 is revealed by RNA/SI‐NET sequencing
Source: EMBO Mol Med. 2023 Jan 18;15(2):e16478. doi: 10.15252/emmm.202216478 (PMC9906387; doi:10.15252/emmm.202216478)
Supplement: Supplementary file 9 — Source Data for Figure 4 [file EMMM-15-e16478-s008.zip]

Archive with 4 entries (3 files):
- Figure 4C (blot)/
- __MACOSX/._Figure 4C (blot)
- Figure 4C (blot)/TAPT1 western blot.tif
- __MACOSX/Figure 4C (blot)/._TAPT1 western blot.tif
