# Supplementary material for: A progeroid syndrome caused by a deep intronic variant in TAPT1 is revealed by RNA/SI‐NET sequencing
Source: EMBO Mol Med. 2023 Jan 18;15(2):e16478. doi: 10.15252/emmm.202216478 (PMC9906387; doi:10.15252/emmm.202216478)
Supplement: Supplementary file 10 — Source Data for Figure 5 [file EMMM-15-e16478-s005.zip]

Archive with 30 entries (25 files):
- Figure 5C (Microscopy images)/
- __MACOSX/._Figure 5C (Microscopy images)
- Figure 5C (Microscopy images)/.DS_Store
- __MACOSX/Figure 5C (Microscopy images)/._.DS_Store
- Figure 5C (Microscopy images)/2. CANX/
- __MACOSX/Figure 5C (Microscopy images)/._2. CANX
- Figure 5C (Microscopy images)/1. TOM20/
- __MACOSX/Figure 5C (Microscopy images)/._1. TOM20
- Figure 5C (Microscopy images)/3. GLG1/
- __MACOSX/Figure 5C (Microscopy images)/._3. GLG1
- Figure 5C (Microscopy images)/2. CANX/V.5(F1)(-_-).tiff
- __MACOSX/Figure 5C (Microscopy images)/2. CANX/._V.5(F1)(-_-).tiff
- Figure 5C (Microscopy images)/2. CANX/WT1(+_+).tiff
- __MACOSX/Figure 5C (Microscopy images)/2. CANX/._WT1(+_+).tiff
- Figure 5C (Microscopy images)/1. TOM20/WT1 (+_+).tiff
- __MACOSX/Figure 5C (Microscopy images)/1. TOM20/._WT1 (+_+).tiff
- Figure 5C (Microscopy images)/1. TOM20/V.5 (F1)(-_-).tiff
- __MACOSX/Figure 5C (Microscopy images)/1. TOM20/._V.5 (F1)(-_-).tiff
- Figure 5C (Microscopy images)/3. GLG1/V.5(F1)(-_-).tiff
- __MACOSX/Figure 5C (Microscopy images)/3. GLG1/._V.5(F1)(-_-).tiff
- Figure 5C (Microscopy images)/3. GLG1/WT1(+_+) replicate data.tiff
- __MACOSX/Figure 5C (Microscopy images)/3. GLG1/._WT1(+_+) replicate data.tiff
- Figure 5C (Microscopy images)/3. GLG1/V.5(F1)(-_-) replicate data.tiff
- __MACOSX/Figure 5C (Microscopy images)/3. GLG1/._V.5(F1)(-_-) replicate data.tiff
- Figure 5C (Microscopy images)/3. GLG1/WT1(+_+).tiff
- __MACOSX/Figure 5C (Microscopy images)/3. GLG1/._WT1(+_+).tiff
- Figure 5B (Blot)/
- __MACOSX/._Figure 5B (Blot)
- Figure 5B (Blot)/Fractionation western blot.tif
- __MACOSX/Figure 5B (Blot)/._Fractionation western blot.tif
